# Supplementary material for: Tracking B Cell Memory to SARS-CoV-2 Using Rare Cell Analysis System
Source: Vaccines (Basel). 2023 Mar 26;11(4):735. doi: 10.3390/vaccines11040735 (PMC10145117; doi:10.3390/vaccines11040735)
Supplement: Supplementary file 1 [file vaccines-11-00735-s001.zip]

Archive with 1 entries (1 files):
- vaccines-2249851-supplementary.pdf
